# Supplementary material for: Content Validity of a Scale Designed to Measure the Access of Older Adults to Outpatient Health Services
Source: Int J Environ Res Public Health. 2022 Aug 16;19(16):10102. doi: 10.3390/ijerph191610102 (PMC9407808; doi:10.3390/ijerph191610102)
Supplement: Supplementary file 1 [file ijerph-19-10102-s001.zip]

Archive with 2 entries (2 files):
- Table S1_12agos22.pdf
- Table S2_12agos22.pdf
